# Supplementary material for: Muscle and intestinal damage in triathletes
Source: PLoS One. 2019 Jan 18;14(1):e0210651. doi: 10.1371/journal.pone.0210651 (PMC6338373; doi:10.1371/journal.pone.0210651)
Supplement: S1 Table — (XLSX) [file pone.0210651.s001.xlsx]

## Sheet: Arkusz1
S1 Table. Somatic indicators in the examined competitors
	1.0	L.p	Age	BH	BM	LBM	FAT	F%			2.0	L.p	Age	BH	BM	LBM	FAT	F%			3.0	L.p	Age	BH	BM	LBM	FAT	F%
		1	31	174	76.5	63.9	13.1	17.1				1	31	174	76	71.8	10	13.2				1	31	174	74	67.8	10	13.5135
		2	30	173	82.6	64.5	18.1	21.9				2	30	173	83	68.9	9	10.8				2	30	173	81	65.9	9	11.1111
		3	38	182	77.3	61.7	15.6	20.2				3	38	182	75	61.7	15	20				3	38	182	74	58.9	11	14.8649
		4	28	183	86.9	69.7	17.2	19.8				4	28	183	84	69.7	14	16.7				4	28	183	78	67.8	14	17.9487
		5	32	187	81	70.3	15	18.5				5	32	187	78	70.3	11.3	14.5				5	32	187	79	68.9	11.3	14.3038
		6	33	184	93.6	74.8	14	15				6	33	184	88	72.8	9	10.2				6	33	184	85	70.8	9	10.5882
		7	34	182	86.2	69.7	16.5	19.1				7	34	182	83	72	11	13.3				7	34	182	81	70	11	13.5802
		8	33	187	87.5	73.9	13.6	15.5				8	33	187	85.6	73.9	11.9	13.9				8	33	187	81.8	67.7	11.9	14.5477
		9	35	184	78	71	7	9				9	35	184	77	71	10	13				9	35	184	75.9	66.8	10	13.1752
		10	32.7	181.8	83.3	68.8	14.5	17.4				10	32.7	181.8	80	70.2	11.2	14.1				10	32.6667	181.778	77.9	68	10.8	13.8639
		11	33	184	83	66	15.7	18.9				11	33	184	81	68.8	10.9	13.5				11	33	184	77.8	66.8	10.9	14.0103
		12	32	178	82	64	13.7	16.7				12	32	178	81	67	12	14.8				12	32	178	78	65	12	15.3846
		13	37	184	84	70	16.1	19.2				13	37	184	82	70	9.9	12.1				13	37	184	78.7	67.8	9.9	12.5794
		14	33	181	88	75	14.1	16				14	33	181	84	72	8.9	10.6				14	33	181	80	72	8.9	11.125
		15	31	181	78	67	14	17.9				15	31	181	79	70.9	12	15.2				15	31	181	78	73	12	15.3846
