# Supplementary material for: Muscle and intestinal damage in triathletes
Source: PLoS One. 2019 Jan 18;14(1):e0210651. doi: 10.1371/journal.pone.0210651 (PMC6338373; doi:10.1371/journal.pone.0210651)
Supplement: S2 Table — (XLSX) [file pone.0210651.s002.xlsx]

## Sheet: Arkusz1
S2 Table. Physiological indicators
VT2	L.p	t	HR	VO2 L	VO2 mL	Ve				MAX	L.p	t	HR	VO2 L	VO2 mL	Ve
	1	12	166	4.03	53.0263	107					1	23	190	4.7	61.8421	188
	2	12	161	3.33	40.1205	95.8					2	19	188	4.81	57.9518	179.7
	3	14	163	3.74	49.8667	82.8					3	18	183	4.95	66	169.3
	4	14	159	4.16	49.5238	98					4	18	174	4.61	54.881	160.8
	5	14	157	3.61	46.2821	92.4					5	21	172	4.9	62.8205	140
	6	13.2	161.8	3.8	43.1818	97					6	20	181.4	5.1	57.9545	167.6
	7	12	158	4	48.1928	110					7	21	190	4	48.1928	170.8
	8	12	161	3.8	44.3925	98					8	19	188	4	46.729	188.9
	9	14	171	4	51.9481	82.8					9	21	183	4.7	61.039	177.8
	10	14	169	3.33	41.625	111					10	20	174	4.7	58.75	168.5
	11	14.2	161	3.74	46.1728	92.4					11	23	172	4.9	60.4938	165
	12	13.2	163	4	49.3827	90					12	21	181.4	4.9	60.4938	144.6
	13	13.1	159	4	48.7805	111					13	20	188	4.7	57.3171	167.6
	14	13.9	157	4	47.619	98					14	16	179	4.9	58.3333	167
	15	13.1	161.8	4.1	51.8987	90					15	20	177	5.4	68.3544	158
