# Supplementary material for: Muscle and intestinal damage in triathletes
Source: PLoS One. 2019 Jan 18;14(1):e0210651. doi: 10.1371/journal.pone.0210651 (PMC6338373; doi:10.1371/journal.pone.0210651)
Supplement: S3 Table — (XLSX) [file pone.0210651.s003.xlsx]

## Sheet: Arkusz1
S3 Table. Biochemical indicators
	C									T/C										TNF							M
	L.p	A	B	C	D	E				L.p	A	B	C	D	E					L.p	A	B	C	D	E		L.p	A	B	C	D	E
	1	152.8	169.8	488	255	150				1	2.1	2.4	0.4	1	2.1					1	5.4	5.7	8.6	4.9	4.6		1	13.4	19.6	387.2	158.7	50.5
	2	152.2	169.3	465.6	262.8	188.3				2	2.6	2.9	0.8	2.8	2					2	4.8	5	7.4	6.1	4.6		2	14.3	20.5	261.4	151.7	18.3
	3	198.6	215.7	480.1	296.2	177				3	1.7	2	0.4	0.6	2.3					3	3.5	3.8	7.6	5.8	6		3	20.1	26.4	391.5	158.9	45
	4	151	168	360.5	128.7	199.1				4	4.9	5.2	0.6	1.7	2.3					4	4.7	4.9	5	5.9	4.3		4	13	19.2	503.6	210.7	93.6
	5	175.1	192.1	351.4	287.7	182.9				5	3.7	4	0.7	0.9	1.7					5	3.3	3.5	8.5	5.7	4.1		5	24.1	30.3	437.9	134.7	31.2
	6	82.8	99.8	415.7	227.8	211.4				6	2.9	3.2	0.7	1.5	1.5					6	4.5	4.8	5.7	6.9	5.6		6	39.3	45.5	334.6	166.7	48.5
	7	121.3	138.3	597	321.2	231				7	2.7	3	0.8	1.3	3.8					7	4.9	5.1	6.7	6.1	4.9		7	22.4	28.7	601.3	166.1	45.2
	8	106.2	123.2	320.8	192.4	200				8	2.4	2.6	0.5	1	2.3					8	4.6	4.8	6	5.1	4.9		8	13.4	19.6	414.4	139.7	30.2
	9	177.5	194.5	334.1	310.3	182				9	2.2	2.5	0.3	1.1	2.5					9	5.5	5.8	7.6	5.8	6.8		9	27.3	33.5	376	164.9	37.2
	10	184.1	201.1	500.3	392.2	179				10	2.9	3.2	0.6	1.3	2.7					10	4.2	4.4	6.4	4.5	5.6		10	16.4	22.6	290.7	143.5	38.3
	11	152.5	169.5	650.2	268.3	152.1				11	1.8	2.1	0.5	1.3	2.4					11	5.4	5.7	8.6	5.9	5.6		11	33.2	39.4	298.4	162.3	37.5
	12	168.4	185.4	633.2	228.9	199.8				12	2.7	3	0.6	1.3	2.3					12	4.8	5	7.4	6.1	5.6		12	14.7	20.9	401.4	149.2	30.1
	13	154.8	171.8	499.2	237.5	185.6				13	1.8	2.1	0.5	1.3	2.4					13	3.6	3.8	5.2	3.8	4.5		13	13.4	19.6	387.2	158.7	50.5
	14	152.1	169.1	468.9	262.2	187.6				14	2.7	2.9	0.6	1.3	2.3					14	6.3	6.5	9	5.6	5.3		14	14.3	20.5	261.4	151.7	34.3
	15	16.7	33.7	115.5	67.5	19.7				15	2.7	2.9	0.6	1.3	2.3					15	4.7	4.9	7.1	5.6	5.2		15	19.9	26.2	381.9	158.4	42.2
	Z									T										CRP
L.p	A	B	C	D	E					L.p	A	B	C	D	E					L.p	A	B	C	D	E
1	34.2	40.5	117	66.8	49.8					1	4.7	5.4	2.3	2.9	5.8					1	0.1	0.33	4.97	14.08	10.21
2	22.8	29.1	107.8	67.8	55.4					2	3.9	4.6	2.4	3.7	4.9					2	0.23	0.64	1.68	8.37	5.67
3	24.9	31.2	87.3	63.9	49.8					3	4.5	5.2	1.8	2.9	3.8					3	0.14	0.55	3.3	9	6.8
4	12.9	19.2	84.5	53.7	40.1					4	4.2	4.8	3	3.6	3.9					4	0.04	0.45	3.26	10.24	8.36
5	17.9	24.2	55	73.9	63					5	3.1	3.8	1.6	1.7	4.2					5	0.65	1.06	4.56	8.42	6.87
6	14.8	21.1	90.6	75.3	64.2					6	4.5	5.2	2.6	4	5					6	0.1	0.19	4.43	13.94	10.52
7	37.8	44.1	95.3	56.8	42.6					7	4.8	5.5	3.9	2.8	3.9					7	0.1	0.21	2.22	8.72	5.09
8	34.7	41	119.1	78	57					8	3.3	3.9	2.2	2.8	2.9					8	0.35	0.76	3.68	17.92	10.23
9	25.7	32	117.2	65.3	61.1					9	5.1	5.8	2.6	4	7					9	0.4	0.81	1.33	16.39	10.25
10	17.9	24.2	67.4	48.1	19					10	4.6	5.3	2.4	3.7	4.1					10	0.1	0.24	4.18	11.66	9.27
11	27.7	34	63.4	68.5	55.9					11	2.4	3.1	1.8	3.1	3.9					11	0.1	0.12	4.606	10.55	9.04
12	42.2	48.5	51.9	41	40.5					12	5.3	6	3.8	2.9	5.4					12	0.84	1.25	2.47	12.35	9.07
13	19.5	25.8	108.4	74.5	48.8					13	3	3.6	2.3	3.2	4.4					13	0.1	0.28	4.97	14.08	9.21
14	22.8	29.1	87.8	67.8	55.4					14	4.1	4.8	2.5	3.2	4.5					14	0.23	0.64	1.68	13.37	10.67
15	25.7	32	87	64.4	50.2					15	4.1	4.8	2.5	3.2	4.5					15	0.25	0.54	3.38	12.08	8.66
